# Supplementary material for: Does conservation account for splicing patterns?
Source: BMC Genomics. 2016 Oct 7;17:787. doi: 10.1186/s12864-016-3121-4 (PMC5055659; doi:10.1186/s12864-016-3121-4)
Supplement: Additional file 2 — Upstream and downstream ISSs and ISEs. (CSV 1 kb) [file 12864_2016_3121_MOESM2_ESM.csv]

Upstream ISEs	Upstream ISSs	Downstream ISEs	Downstream ISSs
CATTAC	GGACTA	GATATT	GCTAAT
TTAATG	GTAGCT	TCTGAA	TGGTCT
TTACGC	AGTAGC	CTGGCA	TAGAGA
GAGCAA	GAGTAG	CATCTA	CTAATT
TTTGAA	GCTAAT	TTAAGA	AACTCC
AGCAGC	TCAGCC	AATAGG	CTGGTC
TTTTAA	TAGCTG	GGCTCT	GCTGGT
	CGAGTA	AGTCCT	GTAGAG
	TACAGG	CTTTTT	CATGTT
	CTCAGC	TGATAT	GTCTTG
	AGCTGG	CCAGTC	ATGTTG
	GGGACT	CTGAAG	AGAGAC
	CCTCAG	AACGTA	ACTCCT
	ACCACG	GCAGGA	GGCTAA
	TGGGAC	ACTTTT	AGGCTG
	CCACCA	ATTTTA	GTGATC
	GCCTCA		TTGTAG
	CACCAC		CAGCTA
	GACTAC		CCATGT
	GGTTCA		GAGACA
	CTGGGA		TTTGTA
	GGCTAA		AGAGAT
	AGAGTT		GGTTTC
	AGCTAA		GTTGCC
	ACTACA		TGGCTA
	TGAGTA		CAGGCT
	CCTCCC		TAGTAG
	GGTAAT		GTTTCA
	CTACAG		TTGCCC
	CCACGC		CTCGAA
	GTGTGC		TCTTGA
	AGCCTC		GGGTTT
	CTCCCA		AGTAGA
	TAAATC		ACCATG
	CGGTAT		TGTAGA
			GGTCTC
			ATGGGG
			AGATGG
			TTCACC
			GAACTC
			CTTGAA
			TGACCT
			GACGGG
			AAACTC
			TGTTGC
			GAGACG
			AGATCA
			GTATTT
			GTCTCG
			GCTCAA
			GGCTGG
			TCAAAC
			CACCAT
			GGGGTT
			CTACAT
			CAAACT
			TTTTGT
			TTTCAC
			CCCAGC
			GGTCTT
			TCGCCA
			ATTAGA
			TTGTAT
			TACTAA
			TCTCGA
			TGGCCA
			AGACAA
			ATACAA
			TCATTC
			TCGAGA
			AGCTAA
			CAATAA
			CAAGCG
			GTTGGC
			ATTAGC
			ACTCGT
			TCGAAC
			CTCCTG
			CTCAAG
			CAGCCT
			CTTGAC
			CAAGCC
			CATCAG
			CCAGGC
			AGACGA
