# Supplementary material for: Does conservation account for splicing patterns?
Source: BMC Genomics. 2016 Oct 7;17:787. doi: 10.1186/s12864-016-3121-4 (PMC5055659; doi:10.1186/s12864-016-3121-4)
Supplement: Additional file 3 — ISREs with high affinity for RBPs. (CSV 1 kb) [file 12864_2016_3121_MOESM3_ESM.csv]

Upstream ISREs	Upstream RBP affinities	Downstream ISREs	Downstream RBP affinities
TAAATC (AUUUAG)	Lm 0212 (0.475)	AACGTA (UUGCAU)	RBFOX1 (0.488);FOX-1 (0.483);ASD-1 (0.481);A2BP1 (0.473);MAL13P1.35 (0.450)
CACCAC (GUGGUG)	BRU-3 (0.475);ARET (0.455)	TGTAGA (ACAUCU)	Lm 0212 (0.467)
CCTCCC (GGAGGG)	HRB98DE (0.469);SF2 (0.464);HNRNPH2 (0.458)	AAACTC (UUUGAG)	Ng 0261 (0.466)
TTTGAA (AAACUU)	Tb 0219 (0.468)	ATACAA (UAUGUU)	EXC-7 (0.464)
GTGTGC (CACACG)	NCU08034 (0.466);CPO (0.450)	CTTTTT (GAAAAA)	PABPC4 (0.463);PABP (0.460);Tv 0257 (0.455)
CCACCA (GGUGGU)	BRU-3 (0.457)	TTTTGT (AAAACA)	PABPC4 (0.461)
AGTAGC (UCAUCG)	Tb 0216 (0.455);NOVA	CCATGT (GGUACA)	MAL13P1.35 (0.458)
CGAGTA (GCUCAU)	NOVA	AATAGG (UUAUCC)	Tb 0219 (0.458)
CGGTAT (GCCAUA)	NOVA	CTCCTG (GAGGAC)	SF2 (0.456)
GAGTAG (CUCAUC)	NOVA	TACTAA (AUGAUU)	HuR (0.456)
GGTAAT (CCAUUA)	NOVA	TGGCTA (ACCGAU)	PF10 0214 (0.455)
TGAGTA (ACUCAU)	NOVA	TGATAT (ACUAUA)	Tb 0219 (0.454)
		AGTAGA (UCAUCU)	NOVA
		TAGTAG (AUCAUC)	NOVA
